# Supplementary material for: Zebrafish Avatars: Toward Functional Precision Medicine in Low-Grade Serous Ovarian Cancer
Source: Cancers (Basel). 2024 May 9;16(10):1812. doi: 10.3390/cancers16101812 (PMC11120355; doi:10.3390/cancers16101812)
Supplement: Supplementary file 1 [file cancers-16-01812-s001.zip]

Archive with 1 entries (1 files):
- cancers-2949875-supplementary.pdf
